# Supplementary material for: A Novel Tumor on Chip Mimicking the Breast Cancer Microenvironment for Dynamic Drug Screening
Source: Int J Mol Sci. 2025 Jan 25;26(3):1028. doi: 10.3390/ijms26031028 (PMC11816644; doi:10.3390/ijms26031028)
Supplement: Supplementary file 1 [file ijms-26-01028-s001.zip]

Archive with 1 entries (1 files):
- ijms-3412581-supplementary.pdf
